# Supplementary material for: Genome sequence of the small brown planthopper, Laodelphax striatellus
Source: Gigascience. 2017 Nov 10;6(12):1–12. doi: 10.1093/gigascience/gix109 (PMC5740986; doi:10.1093/gigascience/gix109)
Supplement: Additional Files [file gix109_supp.zip]

Archive with 2 entries (2 files):
- Additional file 1.pdf
- Additional file 2.pdf
